# Supplementary material for: A fluorescent reporter for rapid assessment of autophagic flux reveals unique autophagy signatures during C. elegans post-embryonic development and identifies compounds that modulate autophagy
Source: Autophagy Rep. 2024 Jul 11;3(1):2371736. doi: 10.1080/27694127.2024.2371736 (PMC11271720; doi:10.1080/27694127.2024.2371736)
Supplement: Supplemental Material [file KAUO_A_2371736_SM3534.xlsx]

## Sheet: Flux (30-4);Autophagy mutant Li
Table S1. Strains used in this study
Strain Name	Genotype
VK3785	vkIs3785 [nhx-2p::gfp::lgg-1::mKate2] Integrated on Chromosome X.
VK4081	vkIs4046 [nhx-2p::gfp::lgg-1(G116A)::mKate2]
VK3835	vkIs3785 [nhx-2p::gfp::lgg-1::mKate2]; atg-3(bp412)
VK3830	vkIs3785 [nhx-2p::gfp::lgg-1::mKate2]; atg-4.1(bp501)
VK3859	vkIs3785 [nhx-2p::gfp::lgg-1::mKate2]; atg4.2(tm3948)
VK3910	vkIs3785 [nhx-2p::gfp::lgg-1::mKate2]; atg4.1(bp501)/tmC27; atg4.2(tm3948)
VK4008	vkIs3785 [nhx-2p::gfp::lgg-1::mKate2]; atg-5(bp484)
VK3821	vkIs3785 [nhx-2p::gfp::lgg-1::mKate2]; atg-9(bp564)
VK4037	vkIs3785 [nhx-2p::gfp::lgg-1::mKate2]; lgg-3 (tm1642)/hT2
VK3824	vkIs3785 [nhx-2p::gfp::lgg-1::mKate2]; atg-13(bp414)
VK4023	vkIs3785 [nhx-2p::gfp::lgg-1::mKate2]; daf-2(e1370)
VK4049	vkIs3785 [nhx-2p::gfp::lgg-1::mKate2]; daf-2(e1370); atg-3(bp412)]
VK3818	vkIs3785 [nhx-2p::gfp::lgg-1::mKate2]; epg-5(tm3425)
VK3989	vkIs3785 [nhx-2p::gfp::lgg-1::mKate2]; epg-8(bp251); him-5(e1490)
VK4013	vkIs3785 [nhx-2p::gfp::lgg-1::mKate2]; unc-51(e1189)
DA2123	adls2122 [lgg-1::GFP + pRF4(rol-6)]
VK4291	vkIs3785 [nhx-2p::gfp::lgg-1::mKate2]; let-363(ok3018)
VK4256	vkIs3785 [nhx-2p::gfp::lgg-1::mKate2]; rict-1(ft7)
VK4253	vkIs3785 [nhx-2p::gfp::lgg-1::mKate2]; eat-2(ad465)
VK2119	vkIs2119 [nhx-2p::gfp]
VK3569	vkIs3569 [nhx-2p::gfp]; epg-5(tm3425)
