# Supplementary material for: A fluorescent reporter for rapid assessment of autophagic flux reveals unique autophagy signatures during C. elegans post-embryonic development and identifies compounds that modulate autophagy
Source: Autophagy Rep. 2024 Jul 11;3(1):2371736. doi: 10.1080/27694127.2024.2371736 (PMC11271720; doi:10.1080/27694127.2024.2371736)
Supplement: Table S2.xlsx [file KAUO_A_2371736_SM2319.xlsx]

## Sheet: Sheet1
Table S2. List of all compounds in the autophagy library (Selleck Chemicals LLC) and their respective ratios
Normalized GFP/mKATE ratio	Compound Name	Catalog No.	CAS Number	Targets	Pathway
0.18	BGT226 (NVP-BGT226)	S2749	1245537-68-1	mTOR,PI3K	PI3K/Akt/mTOR
0.25	Obatoclax Mesylate (GX15-070)	S1057	803712-79-0	Autophagy,Bcl-2	Apoptosis
0.28	Trifluoperazine 2HCl	S3201	440-17-5	Autophagy	Ubiquitin
0.28	Tamoxifen Citrate	S1972	54965-24-1	Autophagy,Estrogen/progestogen Receptor	Endocrinology & Hormones
0.31	Doxorubicin (Adriamycin)	S1208	25316-40-9	Autophagy,Topoisomerase	DNA Damage
0.32	BAY 11-7082	S2913	19542-67-7	E2 conjugating,IκB/IKK	NF-κB
0.45	SRT1720	S1129	1001645-58-4	Sirtuin	Epigenetics
0.57	CEP-18770 (Delanzomib)	S1157	847499-27-8	Proteasome	Proteases
0.59	DBeQ	S7199	177355-84-9	p97	Ubiquitin
0.75	Nilvadipine	S2721	75530-68-6	Calcium Channel	Transmembrane Transporters
0.76	NMS-873	S7285	1418013-75-8	p97	Ubiquitin
0.76	Trichostatin A (TSA)	S1045	58880-19-6	HDAC	Epigenetics
0.77	Isradipine	S1662	75695-93-1	Calcium Channel	Transmembrane Transporters
0.8	CCT137690	S2744	1095382-05-0	Aurora Kinase	Cell Cycle
0.81	Chrysophanic Acid	S2406	481-74-3	EGFR,mTOR	Protein Tyrosine Kinase
0.82	MLN2238	S2180	1072833-77-2	Proteasome	Proteases
0.82	GSK2126458 (GSK458)	S2658	1086062-66-9	mTOR,PI3K	PI3K/Akt/mTOR
0.82	Everolimus (RAD001)	S1120	159351-69-6	mTOR	PI3K/Akt/mTOR
0.82	CUDC-907	S2759	1339928-25-4	PI3K,HDAC	Cytoskeletal Signaling
0.83	Amiodarone HCl	S1979	19774-82-4	Potassium Channel,Autophagy	Transmembrane Transporters
0.84	Vincristine	S1241	2068-78-2	Autophagy,Microtubule Associated	Cytoskeletal Signaling
0.84	CI994 (Tacedinaline)	S2818	112522-64-2	HDAC	Epigenetics
0.85	Nimodipine	S1747	66085-59-4	Autophagy,Calcium Channel	Transmembrane Transporters
0.86	SGI-1776 free base	S2198	1025065-69-3	Pim	JAK/STAT
0.86	SNS-314 Mesylate	S1154	1146618-41-8	Aurora Kinase	Cell Cycle
0.88	Bortezomib (PS-341)	S1013	179324-69-7	Proteasome	Proteases
0.88	PHA-680632	S1454	398493-79-3	Aurora Kinase	Cell Cycle
0.89	Azithromycin	S1835	83905-01-5	Autophagy	Ubiquitin
0.89	Paclitaxel	S1150	33069-62-4	Autophagy,Microtubule Associated	Cytoskeletal Signaling
0.89	(-)-Parthenolide	S2341	20554-84-1	E3 Ligase	Ubiquitin
0.89	Nitrendipine	S2491	39562-70-4	Calcium Channel,Autophagy	Transmembrane Transporters
0.9	LAQ824 (Dacinostat)	S1095	404951-53-7	HDAC	Epigenetics
0.9	Aurora A Inhibitor I	S1451	1158838-45-9	Aurora Kinase	Cell Cycle
0.9	Manidipine 2HCl	S2482	89226-75-5	Calcium Channel	Transmembrane Transporters
0.9	WYE-125132 (WYE-132)	S2661	1144068-46-1	mTOR	PI3K/Akt/mTOR
0.91	Oprozomib (ONX 0912)	S7049	935888-69-0	Proteasome	Proteases
0.91	Amlodipine	S1905	88150-42-9	Calcium Channel	Transmembrane Transporters
0.92	Geldanamycin	S2713	30562-34-6	HSP (e.g. HSP90),Autophagy	Cytoskeletal Signaling
0.93	AZD8055	S1555	1009298-09-2	mTOR	PI3K/Akt/mTOR
0.93	PFI-1 (PF-6405761)	S1216	1403764-72-6	Epigenetic Reader Domain	Epigenetics
0.94	Nafamostat Mesylate	S1386	82956-11-4	Serine Protease	Proteases
0.94	VX-680 (Tozasertib, MK-0457)	S1048	639089-54-6	Aurora Kinase	Cell Cycle
0.94	Flunarizine 2HCl	S2030	30484-77-6	Calcium Channel	Transmembrane Transporters
0.94	Danusertib (PHA-739358)	S1107	827318-97-8	FGFR,Aurora Kinase,c-RET,Bcr-Abl	Cell Cycle
0.94	Azelnidipine	S3053	123524-52-7	Calcium Channel	Transmembrane Transporters
0.94	Torin 2	S2817	1223001-51-1	mTOR,ATM/ATR	PI3K/Akt/mTOR
0.95	ABT-737	S1002	852808-04-9	Bcl-2,Autophagy	Apoptosis
0.95	Pracinostat (SB939)	S1515	929016-96-6	HDAC	Cytoskeletal Signaling
0.95	Resveratrol	S1396	501-36-0	Sirtuin,Autophagy	Epigenetics
0.95	Thalidomide	S1193	50-35-1	E3 Ligase ,TNF-alpha	Apoptosis
0.95	PR-619	S7130	2645-32-1	DUB	Ubiquitin
0.95	WYE-354	S1266	1062169-56-5	mTOR	PI3K/Akt/mTOR
0.97	TCID	S7140	30675-13-9	DUB	Ubiquitin
0.97	Alisertib (MLN8237)	S1133	1028486-01-2	Aurora Kinase	Cell Cycle
0.97	Gemcitabine	S1714	95058-81-4	DNA/RNA Synthesis,Autophagy	DNA Damage
0.97	Loperamide HCl	S2480	34552-83-5	Autophagy,Opioid Receptor	Neuronal Signaling
0.97	Degrasyn (WP1130)	S2243	856243-80-6	Bcr-Abl,DUB	Angiogenesis
0.97	Cilnidipine	S1293	132203-70-4	Calcium Channel	Transmembrane Transporters
0.97	PCI-24781 (Abexinostat)	S1090	783355-60-2	HDAC	Cytoskeletal Signaling
0.98	3-Methyladenine	S2767	5142-23-4	PI3K,Autophagy	PI3K/Akt/mTOR
0.98	Forskolin	S2449	66575-29-9	cAMP	GPCR & G Protein
0.98	Brefeldin A	S7046	20350-15-6	ATPase,Autophagy	Transmembrane Transporters
0.98	GSK2578215A	S7664	1285515-21-0	LRRK2	Autophagy
0.98	IOX2	S2919	931398-72-0	HIF	Angiogenesis
0.98	Droxinostat	S1422	99873-43-5	HDAC	Cytoskeletal Signaling
0.98	Clevidipine Butyrate	S2080	167221-71-8	Calcium Channel	Transmembrane Transporters
0.98	Felodipine	S1885	72509-76-3	Calcium Channel	Transmembrane Transporters
0.98	Temsirolimus (CCI-779, NSC 683864)	S1044	162635-04-3	mTOR	PI3K/Akt/mTOR
0.98	Dexamethasone (DHAP)	S1322	50-02-2	IL Receptor,Autophagy	Others
0.99	GDC-0349	S8040	1207360-89-1	mTOR	PI3K/Akt/mTOR
0.99	Rapamycin (Sirolimus)	S1039	53123-88-9	mTOR,Autophagy	PI3K/Akt/mTOR
0.99	GNE-7915	S7528	1351761-44-8	LRRK2	Autophagy
1	Tetracaine HCl	S2573	136-47-0	Calcium Channel	Transmembrane Transporters
1	MK-5108 (VX-689)	S2770	1010085-13-8	Aurora Kinase	Cell Cycle
1	ONX-0914 (PR-957)	S7172	960374-59-8	Proteasome	Proteases
1	PYR-41	S7129	418805-02-4	E1 Activating	Ubiquitin
1	LY294002	S1105	154447-36-6	Autophagy,PI3K	PI3K/Akt/mTOR
1	RITA (NSC 652287)	S2781	213261-59-7	E3 Ligase ,p53	Apoptosis
1	Spautin-1	S7888	1262888-28-7	Autophagy	Autophagy
1	Wortmannin	S2758	19545-26-7	PI3K,ATM/ATR,Autophagy	PI3K/Akt/mTOR
1	P22077	S7133	1247819-59-5	DUB	Ubiquitin
1	Sulfacetamide Sodium	S4081	127-56-0	Autophagy	Ubiquitin
1.01	TAME	S2225	901-47-3	APC,E3 Ligase	Cell Cycle
1.01	Barasertib (AZD1152-HQPA)	S1147	722544-51-6	Aurora Kinase	Cell Cycle
1.01	JNJ-7706621	S1249	443797-96-4	Aurora Kinase,CDK	Cell Cycle
1.01	Manidipine	S2481	89226-50-6	Calcium Channel	Transmembrane Transporters
1.01	Rocilinostat (ACY-1215)	S8001	1316214-52-4	HDAC	Epigenetics
1.01	Givinostat (ITF2357)	S2170	732302-99-7	HDAC	Cytoskeletal Signaling
1.02	Valproic acid sodium salt (Sodium valproate)	S1168	1069-66-5	GABA Receptor,HDAC,Autophagy	Neuronal Signaling
1.02	FG-4592	S1007	808118-40-3	HIF	Angiogenesis
1.02	MLN9708	S2181	1201902-80-8	Proteasome	Proteases
1.02	YM155 (Sepantronium Bromide)	S1130	781661-94-7	Survivin	Apoptosis
1.02	Hesperadin	S1529	422513-13-1	Aurora Kinase	Cell Cycle
1.02	KW-2449	S2158	1000669-72-6	Bcr-Abl,Aurora Kinase,FLT3	Angiogenesis
1.03	Carfilzomib (PR-171)	S2853	868540-17-4	Proteasome	Proteases
1.03	CYC116	S1171	693228-63-6	VEGFR,Aurora Kinase	Cell Cycle
1.03	JNJ-26854165 (Serdemetan)	S1172	881202-45-5	E3 Ligase ,p53	Apoptosis
1.03	Entinostat (MS-275)	S1053	209783-80-2	HDAC	Epigenetics
1.03	Clonidine HCl	S2458	4205-91-8	Autophagy,Adrenergic Receptor	Neuronal Signaling
1.03	ENMD-2076	S1181	934353-76-1	Aurora Kinase,FLT3,VEGFR	Angiogenesis
1.05	Vorinostat (SAHA, MK0683)	S1047	149647-78-9	HDAC,Autophagy	Epigenetics
1.05	Erlotinib HCl (OSI-744)	S1023	183319-69-9	EGFR,Autophagy	Protein Tyrosine Kinase
1.05	P5091 (P005091)	S7132	882257-11-6	DUB	Ubiquitin
1.05	Belinostat (PXD101)	S1085	414864-00-9	HDAC	Epigenetics
1.05	Mocetinostat (MGCD0103)	S1122	726169-73-9	HDAC	Epigenetics
1.06	Piperlongumine	S7551	20069-09-4	Others	Others
1.06	MG-132	S2619	133407-82-6	Proteasome	Proteases
1.06	Divalproex Sodium	S1703	76584-70-8	Autophagy	Ubiquitin
1.06	PP121	S2622	1092788-83-4	PDGFR,mTOR,DNA-PK	Protein Tyrosine Kinase
1.06	SBI-0206965	S7885	no CAS	Autophagy	Autophagy
1.06	Tubastatin A HCl	S2627	1310693-92-5	HDAC	Epigenetics
1.06	Aspirin	S3017	50-78-2	COX	Proteases
1.06	GNE-0877	S7367	1374828-69-9	LRRK2	Autophagy
1.06	Tenovin-1	S8000	380315-80-0	E3 Ligase ,p53	Apoptosis
1.07	TAK-901	S2718	934541-31-8	Aurora Kinase	Cell Cycle
1.07	Sodium Phenylbutyrate	S4125	1716-12-7	HDAC	DNA Damage
1.07	2-Methoxyestradiol (2-MeOE2)	S1233	362-07-2	HIF	Angiogenesis
1.07	CCT129202	S1519	942947-93-5	Aurora Kinase	Cell Cycle
1.07	Nocodazole	S2775	31430-18-9	Autophagy,Microtubule Associated	Cytoskeletal Signaling
1.07	PCI-34051	S2012	950762-95-5	HDAC	Epigenetics
1.07	PP242	S2218	1092351-67-1	mTOR,Autophagy	PI3K/Akt/mTOR
1.07	OSI-027	S2624	936890-98-1	mTOR	PI3K/Akt/mTOR
1.07	AT9283	S1134	896466-04-9	Aurora Kinase,JAK,Bcr-Abl	JAK/STAT
1.07	PF-04691502	S2743	1013101-36-4	mTOR,Akt,PI3K	PI3K/Akt/mTOR
1.07	Nutlin-3	S1061	890090-75-2	E3 Ligase ,Mdm2	Apoptosis
1.07	GNE-9605	S7368	1536200-31-3	LRRK2	Autophagy
1.07	IU1	S7134	314245-33-5	DUB	Proteases
1.08	Lacidipine	S1994	103890-78-4	Calcium Channel	Transmembrane Transporters
1.08	MLN8054	S1100	869363-13-3	Aurora Kinase	Cell Cycle
1.08	MHY1485	S7811	326914-06-1	mTOR,Autophagy	PI3K/Akt/mTOR
1.08	Pifithrin-α (PFTα)	S2929	63208-82-2	Autophagy,p53	Apoptosis
1.09	Carbamazepine	S1693	298-46-4	Sodium Channel,Autophagy	Transmembrane Transporters
1.09	AMG-900	S2719	945595-80-2	Aurora Kinase	Cell Cycle
1.09	Temozolomide	S1237	85622-93-1	Autophagy	Ubiquitin
1.09	M344	S2779	251456-60-7	HDAC	Cytoskeletal Signaling
1.09	EX 527 (Selisistat)	S1541	49843-98-3	Sirtuin	Epigenetics
1.1	Scriptaid	S8043	287383-59-9	HDAC	DNA Damage
1.1	Y-27632 2HCl	S1049	129830-38-2	ROCK,Autophagy	Cell Cycle
1.1	Fasudil (HA-1077) HCl	S1573	105628-07-7	ROCK,Autophagy	Cell Cycle
1.11	Rotundine	S2437	483-14-7	Dopamine Receptor	Neuronal Signaling
1.11	LDN-57444	S7135	668467-91-2	DUB	Proteases
1.11	Bupivacaine HCl	S2454	18010-40-7	Sodium Channel	GPCR & G Protein
1.11	SAR245409 (XL765)	S1523	1349796-36-6	PI3K,mTOR	PI3K/Akt/mTOR
1.11	ZM 447439	S1103	331771-20-1	Aurora Kinase	Cell Cycle
1.11	PI-103	S1038	371935-74-9	PI3K,DNA-PK,Autophagy,mTOR	PI3K/Akt/mTOR
1.11	CUDC-101	S1194	1012054-59-9	EGFR,HER2,HDAC	Epigenetics
1.13	KU-0063794	S1226	938440-64-3	mTOR	PI3K/Akt/mTOR
1.14	Quisinostat (JNJ-26481585)	S1096	875320-29-9	HDAC	Epigenetics
1.14	Omeprazole	S1389	73590-58-6	Autophagy,Proton Pump	Transmembrane Transporters
1.14	Gabexate Mesylate	S2101	56974-61-9	Serine Protease	Proteases
1.14	SMI-4a	S8005	438190-29-5	Pim	JAK/STAT
1.15	Ranolazine 2HCl	S1425	95635-56-6	Calcium Channel	Transmembrane Transporters
1.57	MC1568	S1484	852475-26-4	HDAC	Cytoskeletal Signaling
3.34	Sirtinol	S2804	410536-97-9	Sirtuin	Epigenetics
